# Supplementary material for: Non-synonymous variations in cancer and their effects on the human proteome: workflow for NGS data biocuration and proteome-wide analysis of TCGA data
Source: BMC Bioinformatics. 2014 Jan 27;15:28. doi: 10.1186/1471-2105-15-28 (PMC3916084; doi:10.1186/1471-2105-15-28)
Supplement: Additional file 1: Table S1 — List of proteins with loss of functional sites due to nsSNVs in cancer case and control samples. [file 1471-2105-15-28-S1.xlsx]

## Sheet: Loss_of_func_sites_Case&Control
UniProtAC	Position	Var	Mod_type	Case	Control	ID
A5A3E0	918	F	Phosphorylation	1	1	1
O00182	61	N	Binding Site	1	0	2
O00754	312	I	+2 from N-linked Glycosylation	1	1	3
O00754	312	N	+2 from N-linked Glycosylation	1	1	4
O14579	13	C	Phosphorylation	1	1	5
O14994	470	N	Phosphorylation	0	1	6
O15031	759	D	N-linked Glycosylation	1	1	7
O15382	186	R	Phosphorylation	1	1	8
O15446	282	A	Phosphorylation	1	1	9
O15527	326	C	Phosphorylation	1	1	10
O43823	323	G	Phosphorylation	1	1	11
O60291	459	Y	Phosphorylation	1	0	12
O60293	974	C	Phosphorylation	1	1	13
O60449	1320	S	N-linked Glycosylation	1	1	14
O75015	82	D	N-linked Glycosylation	1	1	15
O75113	226	C	Phosphorylation	0	1	16
O75197	95	P	+2 from N-linked Glycosylation	0	1	17
O75376	172	L	Phosphorylation	1	0	18
O76013	315	M	Phosphorylation	1	1	19
O94911	256	A	Phosphorylation	1	1	20
O95425	1904	N	Phosphorylation	0	1	21
O95563	19	R	Acetylation	1	1	22
O95671	228	P	Phosphorylation	1	1	23
O95684	204	I	Phosphorylation	0	1	24
P00480	46	R	Acetylation	1	1	25
P04843	465	R	Ubiquitylation	1	1	26
P07988	131	I	+2 from N-linked Glycosylation	1	1	27
P08069	1313	P	Phosphorylation	1	0	28
P08581	992	I	Phosphorylation	1	1	29
P08F94	830	S	N-linked Glycosylation	1	0	30
P09603	461	G	Phosphorylation	1	1	31
P10253	927	I	+2 from N-linked Glycosylation	1	1	32
P10451	224	N	Phosphorylation	1	1	33
P10909	317	H	N-linked Glycosylation	1	1	34
P10909	396	L	Phosphorylation	1	0	35
P14780	38	S	N-linked Glycosylation	1	1	36
P15151	122	P	+2 from N-linked Glycosylation	1	0	37
P15259	100	E	Acetylation	1	0	38
P15259	100	E	Ubiquitylation	1	0	39
P15289	350	S	N-linked Glycosylation	1	1	40
P16083	16	R	Ubiquitylation	1	1	41
P17655	476	R	Ubiquitylation	1	1	42
P17844	480	A	Phosphorylation	1	1	43
P17927	1540	S	N-linked Glycosylation	1	1	44
P18074	751	Q	Ubiquitylation	1	1	45
P18084	477	S	N-linked Glycosylation	0	1	46
P19957	17	M	Phosphorylation	1	1	47
P23946	66	R	Active Site	1	0	48
P29120	175	M	+2 from N-linked Glycosylation	0	1	49
P29322	432	D	N-linked Glycosylation	0	1	50
P30040	182	R	Ubiquitylation	1	1	51
P30304	279	P	Phosphorylation	1	1	52
P31358	40	S	N-linked Glycosylation	1	1	53
P35372	40	D	N-linked Glycosylation	0	1	54
P35611	586	C	Phosphorylation	1	1	55
P35916	527	S	N-linked Glycosylation	1	1	56
P37088	663	A	Phosphorylation	1	1	57
P37837	321	R	Acetylation	0	1	58
P37837	321	R	Ubiquitylation	0	1	59
P38484	58	R	+2 from N-linked Glycosylation	0	1	60
P40126	170	S	N-linked Glycosylation	1	0	61
P42166	416	E	Ubiquitylation	1	1	62
P46013	2720	P	Phosphorylation	1	1	63
P46087	140	M	Phosphorylation	1	1	64
P46734	222	M	Phosphorylation	0	1	65
P46821	1917	R	Phosphorylation	1	1	66
P48029	192	S	N-linked Glycosylation	0	1	67
P48047	98	R	Ubiquitylation	0	1	68
P48681	1016	N	Phosphorylation	1	1	69
P48960	33	D	N-linked Glycosylation	1	1	70
P49419	439	Q	Acetylation	1	1	71
P49788	142	S	N-linked Glycosylation	1	1	72
P49959	594	G	Methylation	1	0	73
P51659	139	N	Acetylation	1	1	74
P52797	102	R	+2 from N-linked Glycosylation	1	0	75
P52948	1038	L	Phosphorylation	1	0	76
P58170	5	S	N-linked Glycosylation	0	1	77
P58170	7	R	+2 from N-linked Glycosylation	1	0	78
P59826	290	M	+2 from N-linked Glycosylation	1	1	79
P60174	249	F	Phosphorylation	1	0	80
P62330	163	C	Phosphorylation	1	1	81
P68400	287	R	Phosphorylation	1	1	82
P68431	129	P	Methylation	1	1	83
P68431	18	L	Methylation	1	0	84
P78363	901	A	Phosphorylation	1	1	85
P80370	260	N	O-linked Glycosylation	1	1	86
P82987	1516	I	N-linked Glycosylation	1	1	87
P98160	2995	G	O-linked (Xyl...) (chondroitin sulfate) (Potential).	1	1	88
P98160	2995	G	O-linked Glycosylation	1	1	89
P98161	1034	S	N-linked Glycosylation	1	1	90
Q02383	274	N	+2 from N-linked Glycosylation	1	1	91
Q02952	529	Y	Phosphorylation	1	0	92
Q02952	887	C	Phosphorylation	1	1	93
Q05209	573	A	Phosphorylation	1	1	94
Q0P651	307	S	N-linked Glycosylation	0	1	95
Q13087	286	M	+2 from N-linked Glycosylation	1	1	96
Q13111	950	A	Phosphorylation	1	1	97
Q13219	1224	Y	+2 from N-linked Glycosylation	1	1	98
Q13275	126	D	N-linked Glycosylation	1	1	99
Q13287	16	L	Phosphorylation	1	1	100
Q13421	496	D	N-linked Glycosylation	1	1	101
Q13428	304	L	Phosphorylation	1	0	102
Q13501	89	*	Phosphorylation	1	1	103
Q13509	315	A	Phosphorylation	1	1	104
Q13698	258	D	+1 from N-linked Glycosylation	0	1	105
Q14002	236	H	Phosphorylation	1	0	106
Q14146	858	E	Ubiquitylation	1	1	107
Q14207	207	Y	Phosphorylation	1	0	108
Q14264	569	S	N-linked Glycosylation	1	1	109
Q14533	282	*	Phosphorylation	1	1	110
Q14694	355	L	Phosphorylation	1	1	111
Q15021	580	R	Ubiquitylation	0	1	112
Q15149	4539	M	Phosphorylation	1	1	113
Q15287	207	C	Phosphorylation	0	1	114
Q27J81	566	N	Ubiquitylation	1	0	115
Q2M2I8	668	Y	Phosphorylation	1	0	116
Q32NC0	132	A	Phosphorylation	1	1	117
Q3KNW5	6	F	+2 from N-linked Glycosylation	1	1	118
Q3KPI0	111	K	N-linked Glycosylation	1	1	119
Q5FVE4	624	K	Binding Site	1	1	120
Q5JU85	402	L	Phosphorylation	1	0	121
Q5T1C6	38	C	Phosphorylation	1	1	122
Q5T6V5	136	Y	Phosphorylation	1	1	123
Q5VUA4	1292	I	Phosphorylation	1	1	124
Q5W0A0	139	H	Phosphorylation	1	1	125
Q6BDS2	1020	G	Phosphorylation	1	0	126
Q6IMI6	202	H	Binding Site	0	1	127
Q6P9B6	443	L	Phosphorylation	1	1	128
Q6UWL6	555	N	Phosphorylation	1	1	129
Q6UXG3	228	A	O-linked (GalNAc...) (Potential).	1	1	130
Q6W4X9	1179	S	N-linked Glycosylation	1	1	131
Q6WKZ4	441	M	Phosphorylation	1	1	132
Q6ZN79	142	Q	Acetylation	1	1	133
Q70Z53	251	F	Phosphorylation	1	1	134
Q7L2J0	291	A	Phosphorylation	0	1	135
Q7Z2Z1	923	C	Phosphorylation	0	1	136
Q86SQ4	123	G	+2 from N-linked Glycosylation	1	1	137
Q86YP4	175	I	Phosphorylation	0	1	138
Q8IV63	59	F	Phosphorylation	1	1	139
Q8IVL8	134	R	+2 from N-linked Glycosylation	1	1	140
Q8IVT2	156	G	Phosphorylation	0	1	141
Q8IWI9	1412	C	Phosphorylation	1	1	142
Q8IZF2	604	M	Phosphorylation	1	1	143
Q8IZF4	20	A	+2 from N-linked Glycosylation	1	1	144
Q8N9N8	159	N	Phosphorylation	1	1	145
Q8NBJ5	383	G	+2 from N-linked Glycosylation	1	1	146
Q8NCQ5	496	H	Phosphorylation	1	1	147
Q8NEJ9	139	R	Phosphorylation	1	0	148
Q8NEM2	54	C	Phosphorylation	1	1	149
Q8NF91	4818	N	Phosphorylation	0	1	150
Q8NGC1	45	G	+2 from N-linked Glycosylation	1	1	151
Q8NGD1	7	R	+2 from N-linked Glycosylation	0	1	152
Q8NGJ4	5	S	N-linked Glycosylation	1	1	153
Q8NGP4	3	S	N-linked Glycosylation	0	1	154
Q8NH00	31	S	N-linked Glycosylation	1	1	155
Q8NH83	6	S	N-linked Glycosylation	1	1	156
Q8NHL6	283	A	+2 from N-linked Glycosylation	1	1	157
Q8TCT8	126	D	N-linked Glycosylation	1	1	158
Q8TEH3	520	Y	Phosphorylation	1	0	159
Q8TF71	508	Q	Ubiquitylation	1	1	160
Q8TF72	1481	P	Phosphorylation	1	1	161
Q8WUM4	730	L	Phosphorylation	1	1	162
Q8WUS8	96	E	Ubiquitylation	1	1	163
Q8WVM8	63	R	Ubiquitylation	1	1	164
Q8WXI7	1890	K	N-linked Glycosylation	1	1	165
Q8WYP5	1808	R	Phosphorylation	0	1	166
Q92734	1	I	Acetylation	1	0	167
Q92766	1499	C	Phosphorylation	1	1	168
Q92766	1499	Y	Phosphorylation	1	1	169
Q92918	232	*	Phosphorylation	1	0	170
Q92922	337	A	Phosphorylation	1	1	171
Q93052	346	H	Phosphorylation	1	0	172
Q96EA4	508	H	Phosphorylation	1	1	173
Q96HC4	136	F	Phosphorylation	1	1	174
Q96HC4	381	A	Phosphorylation	1	1	175
Q96LA8	155	Q	Active Site	1	1	176
Q96LA9	25	K	N-linked Glycosylation	1	1	177
Q96QT4	1482	I	Phosphorylation	1	1	178
Q96RL6	132	W	Binding Site	0	1	179
Q96S44	129	A	Phosphorylation	1	1	180
Q99618	44	P	Phosphorylation	1	1	181
Q9BQ52	217	L	Phosphorylation	1	1	182
Q9BQP7	15	C	Phosphorylation	1	1	183
Q9BUK6	529	R	Ubiquitylation	1	1	184
Q9BXN2	160	L	Phosphorylation	1	1	185
Q9BYK8	338	L	Phosphorylation	1	1	186
Q9BZ11	109	S	N-linked Glycosylation	0	1	187
Q9BZG8	226	R	Ubiquitylation	1	1	188
Q9BZL6	203	I	Phosphorylation	1	0	189
Q9BZW2	174	S	N-linked Glycosylation	1	1	190
Q9BZW8	89	D	N-linked Glycosylation	1	1	191
Q9C0C2	714	N	Phosphorylation	1	1	192
Q9H114	96	M	+2 from N-linked Glycosylation	1	1	193
Q9H114	98	S	N-linked Glycosylation	1	1	194
Q9H251	1282	S	N-linked Glycosylation	1	1	195
Q9H307	671	G	Phosphorylation	1	1	196
Q9H8Y8	415	M	Phosphorylation	1	1	197
Q9H8Y8	432	F	Phosphorylation	1	0	198
Q9H900	344	G	Phosphorylation	1	1	199
Q9H974	402	R	Ubiquitylation	0	1	200
Q9H9J4	856	N	Phosphorylation	0	1	201
Q9NP61	231	G	Phosphorylation	1	1	202
Q9NQW6	65	W	Phosphorylation	1	1	203
Q9NTJ3	1112	E	Ubiquitylation	1	1	204
Q9NTK5	254	C	Phosphorylation	1	1	205
Q9NXG0	284	A	Phosphorylation	1	1	206
Q9NY59	639	P	Active Site	1	0	207
Q9NYF8	209	C	Phosphorylation	1	1	208
Q9NYF8	717	R	Phosphorylation	1	1	209
Q9NYF8	718	R	Phosphorylation	1	1	210
Q9NYL2	635	R	Phosphorylation	1	1	211
Q9NYQ6	1289	M	+2 from N-linked Glycosylation	1	0	212
Q9NYV6	199	L	Phosphorylation	1	1	213
Q9NYW5	171	N	+2 from N-linked Glycosylation	1	1	214
Q9NYZ3	322	N	Phosphorylation	1	1	215
Q9NZB2	435	L	Phosphorylation	0	1	216
Q9UBV4	263	I	Phosphorylation	1	1	217
Q9UBW5	438	P	Phosphorylation	1	0	218
Q9UD71	198	Y	Phosphorylation	1	1	219
Q9UDY2	711	P	Phosphorylation	1	1	220
Q9UGU0	1325	N	Phosphorylation	1	1	221
Q9UIF9	1184	C	Phosphorylation	1	1	222
Q9UK55	61	G	Phosphorylation	1	1	223
Q9UM54	845	I	Phosphorylation	1	1	224
Q9UPA5	3013	L	Phosphorylation	0	1	225
Q9UQ35	1562	F	Phosphorylation	0	1	226
Q9UQC9	152	I	+2 from N-linked Glycosylation	1	1	227
Q9Y2K3	1125	A	Phosphorylation	1	1	228
Q9Y337	153	D	Active Site	1	1	229
Q9Y3D3	130	R	Phosphorylation	0	1	230
Q9Y450	117	L	Phosphorylation	1	1	231
Q9Y478	25	P	Phosphorylation	1	0	232
Q9Y493	2205	N	+2 from N-linked Glycosylation	1	1	233
Q9Y4U1	271	G	Phosphorylation	1	1	234
Q9Y536	91	N	Acetylation	1	0	235
Q9Y5F1	420	I	+2 from N-linked Glycosylation	1	1	236
Q9Y6J0	2094	Y	Phosphorylation	1	0	237
Q9Y6L6	130	D	N-linked Glycosylation	1	1	238
